# Supplementary material for: Biofilm Production Ability, Virulence and Antimicrobial Resistance Genes in Staphylococcus aureus from Various Veterinary Hospitals
Source: Pathogens. 2020 Apr 4;9(4):264. doi: 10.3390/pathogens9040264 (PMC7238219; doi:10.3390/pathogens9040264)
Supplement: Supplementary file 1 [file pathogens-09-00264-s001.zip]

Archive with 3 entries (3 files):
- Figure S1.pptx
- Figure S2.pptx
- Table S1.pdf
